# Supplementary material for: Effect of Rho-Associated Kinase Inhibitor and Mesenchymal Stem Cell-Derived Conditioned Medium on Corneal Endothelial Cell Senescence and Proliferation
Source: Cells. 2021 Jun 11;10(6):1463. doi: 10.3390/cells10061463 (PMC8230597; doi:10.3390/cells10061463)
Supplement: Supplementary file 1 [file cells-10-01463-s001.zip]

Archive with 1 entries (1 files):
- cells-1127884-supplementary.pdf
